# Supplementary material for: Controlling Trophoblast Cell Fusion in the Human Placenta—Transcriptional Regulation of Suppressyn, an Endogenous Inhibitor of Syncytin-1
Source: Biomolecules. 2023 Nov 7;13(11):1627. doi: 10.3390/biom13111627 (PMC10668956; doi:10.3390/biom13111627)
Supplement: Supplementary file 1 [file biomolecules-13-01627-s001.zip]

Archive with 5 entries (4 files):
- Supplementary Figures, Table /
- Supplementary Figures, Table /Supplementary Figures, Table revise.pdf
- __MACOSX/Supplementary Figures, Table /._Supplementary Figures, Table revise.pdf
- Supplementary Figures, Table /Supplementary Materials.docx
- __MACOSX/Supplementary Figures, Table /._Supplementary Materials.docx
